# Supplementary material for: CsCuAO1 Associated with CsAMADH1 Confers Drought Tolerance by Modulating GABA Levels in Tea Plants
Source: Int J Mol Sci. 2024 Jan 12;25(2):992. doi: 10.3390/ijms25020992 (PMC10815580; doi:10.3390/ijms25020992)
Supplement: Supplementary file 1 [file ijms-25-00992-s001.zip]

Archive with 1 entries (1 files):
- ijms-2760062-supplementary.pdf
